# Supplementary material for: Sibling Influences on Trajectories of Maladaptive Behaviors in Autism
Source: J Clin Med. 2022 Sep 12;11(18):5349. doi: 10.3390/jcm11185349 (PMC9502075; doi:10.3390/jcm11185349)
Supplement: Supplementary file 1 [file jcm-11-05349-s001.zip]

Archive with 1 entries (1 files):
- jcm-1889128-supplementary.pdf
